# Supplementary material for: Differential Physiological Prerequisites and Gene Expression Profiles of Conidial Anastomosis Tube and Germ Tube Formation in Colletotrichum gloeosporioides
Source: J Fungi (Basel). 2021 Jun 25;7(7):509. doi: 10.3390/jof7070509 (PMC8306183; doi:10.3390/jof7070509)
Supplement: Supplementary file 1 [file jof-07-00509-s001.zip]

Archive with 11 entries (11 files):
- Supplementary data/Supplementary Fig S1.jpg
- Supplementary data/Supplementary Fig S2.jpg
- Supplementary data/Supplementary Fig S3.jpg
- Supplementary data/Table S1.xlsx
- Supplementary data/Table S2.xlsx
- Supplementary data/Table S3.xlsx
- Supplementary data/Table S4.xlsx
- Supplementary data/Table S5.pdf
- Supplementary data/Table S6.xlsx
- Supplementary data/Table S7.xlsx
- Supplementary data/Table S8.xlsx
