# Supplementary material for: Differential Physiological Prerequisites and Gene Expression Profiles of Conidial Anastomosis Tube and Germ Tube Formation in Colletotrichum gloeosporioides
Source: J Fungi (Basel). 2021 Jun 25;7(7):509. doi: 10.3390/jof7070509 (PMC8306183; doi:10.3390/jof7070509)
Supplement: Supplementary file 1 [file jof-07-00509-s001.zip › Supplementary data/Table S1.xlsx]

## Sheet: Read_Statistics
Table S1: Read statistics of prepared libraries of resting conidia, GT and CAT.
Samples	Resting conidia	GT	CAT
Raw Reads	49196663	35626747	40063840
Processed Reads	46579519	33940707	38264066
Alignment to clustered transcripts (%)	0.958	0.9497	0.9547
