# Supplementary material for: Differential Physiological Prerequisites and Gene Expression Profiles of Conidial Anastomosis Tube and Germ Tube Formation in Colletotrichum gloeosporioides
Source: J Fungi (Basel). 2021 Jun 25;7(7):509. doi: 10.3390/jof7070509 (PMC8306183; doi:10.3390/jof7070509)
Supplement: Supplementary file 1 [file jof-07-00509-s001.zip › Supplementary data/Table S2.xlsx]

## Sheet: Assembly_Statistics
Table S2: Assembly statistics of prepared libraries of resting conidia, GT and CAT.
	Resting conidia	GT	CAT
Number of clustered transcripts	62064	55736	65536
Maximum Contig Length	30968	31011	24379
Minimum Contig Length	31	42	36
Average Contig Length	663.5	667.4	608.3
Median Contig Length	253	260	250
Total Contigs Length	41182192	37196863	39867188
Total Number of Non-ATGC Characters	106913	73863	89018
Contigs >= 100 bp	61715	55504	65223
Contigs >= 200 bp	46451	43084	47931
Contigs >= 500 bp	14056	13795	13542
Contigs >= 1 Kbp	9007	8826	8415
Contigs >= 10 Kbp	98	38	81
Contigs >= 1 Mbp	0	0	0
N50 value	2071	1880	1829
Combined assembly statistics
Number of clustered transcripts	121260
Maximum Contig Length	31011
Minimum Contig Length	37
Average Contig Length	603.6
Median Contig Length	274
Total Contigs Length	73195249
Total Number of Non-ATGC Characters	233311
Contigs >= 100 bp	121063
Contigs >= 200 bp	97616
Contigs >= 500 bp	22246
Contigs >= 1 Kbp	14404
Contigs >= 10 Kbp	173
Contigs >= 1 Mbp	0
N50 value	1849
