# Supplementary material for: Differential Physiological Prerequisites and Gene Expression Profiles of Conidial Anastomosis Tube and Germ Tube Formation in Colletotrichum gloeosporioides
Source: J Fungi (Basel). 2021 Jun 25;7(7):509. doi: 10.3390/jof7070509 (PMC8306183; doi:10.3390/jof7070509)
Supplement: Supplementary file 1 [file jof-07-00509-s001.zip › Supplementary data/Table S3.xlsx]

## Sheet: Upregulated in GT
Table S3: Top 50 up-regulated genes during GT formation.
Transcript ID	GT Expression	CAT Expression	log2 Fold Change	P value	Gene ID	Gene name	Possible functions
RT2_5451	1712	2	9.74147	0.000136348	CGLO_05791	Pectin lyase	Degrades pectin (found in plant cell wall)
RT2_6913	1571	2	9.61747	0.000162338	CGGC5_6920	Fg-gap repeat protein	Important for ligand binding
RT2_4144	1556	2	9.60363	0.000165537	CGGC5_6648	Phosphate-repressible phosphate permease/ transporter	Membrane transport proteins that facilitate the diffusion of phosphate into and out of a cell or organelle
RT2_16712	761	1	9.57175	0.000373454	CGGC5_12869	Quinone reductase	Host-fungus interaction & infection
RT2_3663	4430	6	9.52813	8.09943e-05	CGLO_01772	Peptidase S41 family protein	Role in pathogenesis
RT1_10305	9563	16	9.22325	9.12189e-05	CGGC5_8072	Hydrophobin 2	Involved in adhesion
RT2_4587	3ed	6	9.1489	0.000132368	CGLO_15861	Transmembrane amino acid transporter	Promoting ubiquitin dependent endocytosis and signaling responses
RT2_7597	1122	2	9.13186	0.000320427	CGLO_03631	Short-chain dehydrogenase/reductase ATR9	Involved in Mycotoxin biosynthesis
RT3_10618	6328	13	8.92709	0.000133021	NA	Glycosyl hydrolase family 114 protein	Degrades cellulase, hemicellulose and lignin found in plant cell wall
RT2_4888	2852	6	8.8928	0.000185676	CGGC5_4502	Extracellular solute-binding protein family 1	Role in membrane transport
RT1_10110	6594	14	8.87958	0.000138824	NA	Glycosyl hydrolase family 114 protein	Degrades cellulase, hemicellulose and lignin found in plant cell wall
RT2_973	5602	12	8.86676	0.000145858	CGLO_08686	Ferric reductase transmembrane component 4	Iron acquisition and virulence
RT2_27038	1299	3	8.75822	0.000367816	CGGC5_3625	Nonribosomal peptide synthetases (nrps)-like protein	Involved in virulence
RT2_7032	814	2	8.66888	0.000589028	CGLO_05279	CHRD superfamily protein	Involved in the chemical reactions and pathways resulting in the breakdown of organonitrogen compound
RT2_3495	3561	10	8.47614	0.00025326	CGLO_11758	Polysaccharide deacetylase	Involved in virulence
RT2_4111	7920	24	8.36632	0.000237788	CGLO_16353	Glycosyl hydrolase family 76	Degrades cellulase, hemicellulose and lignin found in plant cell wall
RT2_10908	625	2	8.28771	0.000954109	CGLO_09660	FGGY-family pentulose kinase	Involved in virulence
RT2_10645	620	2	8.27612	0.000968068	CGGC5_10265	Sodium chloride dependent neurotransmitter	Role in signaling
RT2_7569	589	2	8.20212	0.00106204	CGLO_03308	Sodium:neurotransmitter symporter family protein	Role in signaling
RT2_3998	1738	6	8.17825	0.000486874	CGLO_05247	Copper amine oxidase	Cell differentiation, growth, wound healing, detoxification and cell signalling
RT1_5572	17456	64	8.09144	0.000335671	CGGC5_12259	Acetylornithine aminotransferase	Arginine biosynthesis
RT1_4917	16867	62	8.08772	0.00033535	CGLO_14124	Cerato-platanin	Role in fungus-plant interactions and infection
RT2_4630	12530	47	8.05851	0.00033584	CGLO_03526	Aminotransferase class-III	Regulate the fungus-host interaction
RT1_11723	3726	14	8.05606	0.000387031	CGLO_09660	FGGY-family pentulose kinase	Involved in virulence
RT2_5343	488	2	7.93074	0.00149064	CGLO_15345	Histidine acid phosphatase	Roles in cellular regulation and signaling
RT2_2831	1334	6	7.79658	0.00082037	CGGC5_4931	Amino acid transporter	Promoting ubiquitin dependent endocytosis and signaling responses
RT2_7681	3090	14	7.78604	0.000547972	CGGC5_1286	Spherulin 4-like cell surface	Involved in virulence
RT2_3794	13395	67	7.64332	0.00054247	CGGC5_14688	Copper amine oxidase	cell differentiation and growth, wound healing, detoxification and cell signaling
RT2_12884	190	1	7.56986	0.00490298	CGGC5_24	Het-s domain protein	HET Domain Mediates Programmed Cell Death
RT1_15737	182	1	7.50779	0.00528475	CGGC5_4042	MFS monosaccharide transporter	Membrane transport proteins
RT2_7093	362	2	7.49985	0.0025589	CGLO_16009	Methyltransferase domain-containing protein	Epigenetic regulation of fungal development
RT2_8698	347	2	7.43879	0.00276407	CGGC5_14315	Bifunctional pyrimidine biosynthesis protein	Involved in pyrimidine biosynthesis
RT2_4766	1027	6	7.41926	0.00135487	CGGC5_8513	High affinity methionine permease	Cysteine and methionine transport across plasma membrane
RT2_5240	324	2	7.33985	0.00313331	CGLO_12005	GMC oxidoreductase	Role in pathogenicity
RT1_5191	12105	77	7.29653	0.000801158	CGLO_15244	Beta-glucuronidase	Members of the glycosyl hydrolase family, role in degradation of plant cell wall
RT2_9014	934	6	7.28232	0.00161447	CGLO_02683	Zinc RING finger of MSL2	Exhibits ubiquitin E3 ligase activity, required for fungal virulence
RT2_2131	10433	68	7.2614	0.000828159	CGGC5_232	GNAT family acetyltransferase	Role in chitin metabolism of fungi and is required for development and pathogenicity
RT2_5893	21332	143	7.22086	0.000939884	CGLO_01146	GPI-anchored cell wall beta-1,3-endoglucanase EglC	Role in germination
RT2_7208	594	4	7.21432	0.00219904	CGGC5_10072	Pectin lyase	Degrades pectin (found in plant cell wall)
RT2_6645	885	6	7.20457	0.00178118	NA	Peptidase C50 domain-containing protein	Role in pathogenesis
RT2_3394	587	4	7.19722	0.00224573	CGGC5_9379	Peptidase s41 family protein	Role in pathogenesis
RT2_6404	1848	13	7.15131	0.00129626	CGLO_14363	Mandelate racemase/muconate lactonizing enzyme domain-containing protein	Both are involved in the breakdown of lignin-derived aromatics
RT3_9669	24227	173	7.1297	0.00106998	CGLO_15642	Uso1 / p115 like vesicle tethering protein	Intracellular protein transport
RT3_7789	86745	621	7.12604	0.00164941	CGLO_10547	Hydrophobic surface binding protein A	Increase the hydrophobicity of conidia, aerial hyphae and fruiting bodies
RT2_7531	13700	100	7.09803	0.00101632	CGLO_08541	CAP-22 protein	Expressed in the conidium during the appressorium formation
RT1_7969	4225	33	7.00034	0.00119179	CGGC5_7497	NmrA family transcriptional regulator	nmrA is required for the invasive virulence
RT2_7311	7926	62	6.99818	0.00111948	CGLO_13134	Complex I intermediate-associated protein 30	Increased susceptibility to oxidative stress and phleomycin
RT2_6816	254	2	6.98868	0.00491096	CGLO_11115	Fungal cellulose binding domain-containing protein	Plant cell-wall hydrolysis
RT1_7368	2902	23	6.97927	0.00132899	CGGC5_3105	Cyanamide hydratase	Cyanamide hydratase involved in the detoxification and/or utilization of cyanamide
RT2_7165	65187	532	6.93701	0.0017935	CGLO_10547	Hydrophobic surface binding protein A	Increase the hydrophobicity of conidiospores, aerial hyphae and fruiting bodies
