# Supplementary material for: Differential Physiological Prerequisites and Gene Expression Profiles of Conidial Anastomosis Tube and Germ Tube Formation in Colletotrichum gloeosporioides
Source: J Fungi (Basel). 2021 Jun 25;7(7):509. doi: 10.3390/jof7070509 (PMC8306183; doi:10.3390/jof7070509)
Supplement: Supplementary file 1 [file jof-07-00509-s001.zip › Supplementary data/Table S4.xlsx]

## Sheet: Upregulated in CAT
Table S4: Top 50 up-regulated genes during CAT fusion.
Transcript ID	GT Expression	CAT Expression	log2 Fold Change	P value	Gene ID	Gene name	Possible functions
RT1_11804	2	14522	12.826	2.88505e-06	CGLO_12901	Major facilitator superfamily transporter	Membrane transport proteins
RT1_6087	2	8376	12.032	6.84568e-06	CGGC5_7519	Taurine catabolism dioxygenase	Role in utilisation of taurine under sulfate starvation
RT1_4872	2	5165	11.3346	1.597e-05	CGGC5_4913	Enoyl-hydratase isomerase family	Role in virulence
RT1_10064	10	18539	10.8563	1.61714e-05	CGLO_12901	Major facilitator superfamily transporter	Membrane transport proteins
RT1_7001	2	2907	10.5053	4.74392e-05	MreB_Mbl (PF06723)	MreB/Mbl protein	Constituents of the eukaryotic cytoskeleton (tubulin, actin)
RT3_33317	5	7093	10.4703	2.72076e-05	CGGC5_4914	Pyridine nucleotide-disulfide	Involved in cellular oxidative stress response
RT1_4751	390	509554	10.3515	0.000273693	CGGC5_4914	Pyridine nucleotide-disulfide	Involved in cellular oxidative stress response
RT2_20649	4	5205	10.3457	3.51236e-05	CGLO_12901	Major facilitator superfamily transporter	Membrane transport proteins
RT3_14378	20	24057	10.2322	3.27446e-05	CGGC5_3890	Formate dehydrogenase	Is an oxidoreductase
RT1_47325	1	1058	10.0471	0.000199783	CGLO_13066	Sugar transporter	Membrane transport proteins
RT3_5595	10	10508	10.0373	3.80412e-05	CGGC5_7519	Taurine catabolism dioxygenase	Role in utilisation of taurine under sulfate starvation
RT3_3888	6	5287	9.78327	5.86688e-05	CGLO_03583	Oxalate decarboxylase family bicupin	Associated with pathogenesis in plants
RT3_49072	2	1466	9.51767	0.000186893	LSU_rRNA_eukarya	Eukaryotic large subunit ribosomal RNA	Role in maintenance of diploidy in fungi, regulates centrosome duplication
RT3_26602	8	5805	9.50308	7.47536e-05	CGLO_17005	NADH dehydrogenase	Involved in cellular oxidative stress response
RT3_59288	2	1332	9.37938	0.000227302	CGGC5_4147	F-box domain protein	Involved in control of the cell division cycle, glucose sensing, mitochondrial connectivity, stress response and pathogenicity
RT1_7850	276	174041	9.30054	0.000264475	CGLO_02777	Major facilitator superfamily transporter	Membrane transport proteins
RT3_2628	136	84350	9.27664	0.000162548	CGGC5_12199	Dyp-type peroxidase family	Role in the degradation of lignin
RT3_43400	1	597	9.22159	0.000583459	CGGC5_3338	DNA repair protein	Protects cells from DNA damage-induced genome instability and role in fungal virulence
RT1_6607	145	85105	9.19705	0.000177946	CGLO_02777	Major facilitator superfamily transporter	Membrane transport proteins
RT3_1744	14	8132	9.18204	9.69703e-05	CGGC5_8447	NADPH cytochrome p450	Role in redox signaling
RT1_5411	17	8913	9.03423	0.000112687	CGLO_03583	Oxalate decarboxylase family bicupin	Role in stress responses
RT1_47371	1	493	8.94544	0.00082744	CGLO_17434	Major facilitator superfamily transporter	Membrane transport proteins
RT3_47963	3	1411	8.87754	0.00031119	CGLO_02777	Major facilitator superfamily transporter	Membrane transport proteins
RT3_46229	5	2123	8.72996	0.000257917	CGLO_02777	MFS multidrug transporter	Membrane transport proteins
RT3_34153	1	396	8.62936	0.00123627	NA	Lysosomal-associated transmembrane protein 4B	Promotes autophagy and cell survival under some stresses
RT1_52736	1	361	8.49586	0.00146671	CGGC5_7344	Glutamyl-tRNA synthetase	Role in protein synthesis
RT1_45947	3	952	8.30986	0.000671798	CGLO_05737	Cyanate hydratase	Used as Nitrogen source
RT2_50347	1	314	8.29462	0.00190175	CGLO_04105	Dienelactone hydrolase	Dlh1 gene responsible for pathogenicity
RT1_35493	2	582	8.18488	0.0010852	CGLO_13144	Zn 2cys6 transcription factor	Function in meiosis, regulation of genes involved in the stress response and pleiotropic drug resistance
RT3_2836	21	5699	8.08418	0.000338992	CGGC5_10167	Carboxylic acid transport protein	Involved in pathogenesis
RT3_56167	2	538	8.07146	0.00125042	CGGC5_4914	Pyridine nucleotide-disulfide	Involved in the cellular oxidative stress response
RT1_2744	21	5608	8.06095	0.000348752	CGGC5_10167	Carboxylic acid transport protein	Involved in pathogenesis
RT3_3106	75	19971	8.0568	0.000357412	NA	Maleylacetate reductase	Catabolism of some usual aromatic compounds like quinol or resorcinol
RT2_1386	2703	717435	8.05214	0.00281692	CGGC5_14430	MFS multidrug transporter	Membrane transport proteins
RT3_40341	2	524	8.03342	0.00131125	CGGC5_7427	MFS monosaccharide transporter	Membrane transport proteins
RT3_7864	5	1297	8.01903	0.000683995	CGLO_04915	DNA methyltransferases	Epigenetic regulation of fungal development
RT1_2872	71	17772	7.96757	0.000387705	NA	Tetraspanin 10	Superfamily of small integral membrane proteins and required for pathogenicity
RT2_3974	86	21409	7.95967	0.000404767	CGLO_15466	CorA-like Mg2+ transporter	Essential for growth, development and infection
RT1_50218	14	3253	7.8602	0.000497847	CGGC5_1275	Sugar transporter	Membrane transport proteins
RT2_20124	2	429	7.74483	0.00188076	CGGC5_6603	S-adenosylmethionine-dependent methyltransferase	Epigenetic regulation of fungal development
RT1_51991	1	213	7.73471	0.00397874	CGLO_03483	Proline dehydrogenase	Role in osmotic, drought and salinity stress
RT3_8438	5	1046	7.70874	0.00103544	CGLO_01474	Integral membrane protein	Required for pathogenicity
RT1_871	95	19654	7.69268	0.000539888	CGLO_11702	Transmembrane amino acid transporter	Promots ubiquitin dependent endocytosis and signaling responses
RT1_45939	1	200	7.64386	0.00447243	CGGC5_7369	ABC multidrug transporter	Multidrug resistance
RT1_3846	4	792	7.62936	0.0013143	CGLO_02115	Integral membrane protein	Required for pathogenicity
RT1_2306	188	36701	7.60894	0.000694269	CGGC5_8255	Phospholipid methyltransferase	Role in fungal development, fungicide resistance and virulence
RT3_50458	3	562	7.54946	0.00175097	CGLO_12789	MutS domain V	DNA mismatch repair protein
RT3_56982	6	1118	7.54174	0.00115507	CGGC5_4147	F-box domain protein	Involved in control of the cell division cycle, glucose sensing, mitochondrial connectivity, stress response and in pathogenicity
RT3_702	86	15743	7.51616	0.000638597	CGLO_11702	Transmembrane amino acid transporter	Promots ubiquitin dependent endocytosis and signaling responses
RT1_52748	1	181	7.49985	0.00533505	CGGC5_9208	Nitrate reductase	Required for nitrate uptake into fungal cells
