# Supplementary material for: Differential Physiological Prerequisites and Gene Expression Profiles of Conidial Anastomosis Tube and Germ Tube Formation in Colletotrichum gloeosporioides
Source: J Fungi (Basel). 2021 Jun 25;7(7):509. doi: 10.3390/jof7070509 (PMC8306183; doi:10.3390/jof7070509)
Supplement: Supplementary file 1 [file jof-07-00509-s001.zip › Supplementary data/Table S6.xlsx]

## Sheet: Sheet1
Table S6: Uniquely expressed effector candidate proteins during GT formation.
Transcript_ID	Gene names	Possible functions
RT2_3129.p1	3-phytase	Hydrolytic enzyme acting on phosphoric monoester bonds
RT2_4851.p1	5'-nucleotidase, C-terminal domain	Hydrolytic enzyme, catalyzes the phosphorylytic cleavage of 5'nucleotides
RT2_21460.p1	ABC transporter	Involved in appresorium formation
RT2_4955.p1	Acetyl esterase	Hydrolytic enzyme, role in degradation of hemicelluloses and pectin
RT2_7714.p1	Acetylcholinesterase	Catalyzes the breakdown of acetylcholine
RT2_11269.p2	Acid phosphatase, putative	Role in the metabolic process of fungus growth
RT2_1963.p1	Acid trehalase	It can furnish endogenous carbon and energy to the cell during germination of spores
RT2_12928.p2	Alkaline phosphatase	Role in phosphate mobilisation from organic substrates under phosphate starvation
RT2_17326.p1	Allantoinase	Has hydrolase activity
RT2_816.p1	Alpha-mannosidase family protein	Role in host colonization
RT2_9649.p1	Amidohydrolase	Type of hydrolase that acts upon amide bonds.
RT2_12914.p1	Amino acid permease	Role in amino acid transport across plasma membrane.
RT2_6465.p1	Aminotransferase class I and II	Regulate the fungus-host interaction
RT2_7682.p1	Ankyrin repeat domain protein	Plays a role in both disease resistance and antioxidation metabolism
RT2_13205.p1	Arginine deiminase type-3	Might play role in acid resistance and intracellular survival
RT2_6250.p1	Arsenate reductase	Role in arsenic Resistance
RT2_21406.p1	ATP synthase F0	Role in virulence
RT2_12723.p2	Bacterial extracellular solute-binding protein, family 3	Serve as chemoreceptors and initiators of signal transduction pathways and transport
RT2_12221.p1	Bacteriodes thetaiotaomicron symbiotic chitinase	Induced the degradation of fungal cell wall, mediated via chitinase-like activity
RT2_4824.p1	Berberine bridge enzyme	Is a cellobiose oxidase
RT2_14227.p1	Beta-1,3-endoglucanase	Play a major role in cell wall softening
RT2_4851.p1	Calcineurin-like phosphoesterase	It governs stress survival, sexual differentiation and virulence
RT2_6726.p1	Carbonic anhydrase	Role in fruiting body development and ascospore germination
RT2_6589.p1	Catalase-peroxidase	Required for virulence
RT2_3.p1	Cell agglutination protein mam3	Involved in agglutination during conjugation
RT2_3176.p1	Chitin recognition protein	Role in fungus-host interaction
RT2_7032.p1	CHRD domain	Involved in the chemical reactions and pathways resulting in the breakdown of organonitrogen compound
RT2_4368.p1	Class III aminotransferase, putative	Regulate the fungus-host interaction
RT2_14681.p1	Coagulation factor 5/8 type domain-containing protein	Involved in cell adhesion
RT2_1622.p1	Copper fist dna binding domain-containing protein (Fragment)	Role in pathogenicity
RT2_5487.p1	Covalently-linked cell wall protein	Role in fitness and virulence
RT2_6828.p1	Dienelactone hydrolase	Responsible for pathogenicity
RT2_10729.p1	Endo-chitosanase	Role in degradation of the fungal cell wall
RT2_2892.p2	Endoglucanase 3	Role in germination
RT2_19796.p1	Endomembrane protein 70	Role in cellular adhesion, filamentous growth and endosome-to-vacuole sorting
RT2_7832.p1	Endopeptidase	Role in pathogenesis
RT2_18223.p1	Eukaryotic porin	It is an important regulator of Ca2+ transport in and out of the mitochondria
RT2_3766.p1	Exosome complex exonuclease RRP43	Involved in transcript/mRNA processing
RT2_9596.p1	Extracellular cellulase	Degrades cellulose and some other related polysaccharides
RT2_1608.p1	FAD binding domain	Play a vital role in energy transfer and utilization during fungal growth and mycelia aggregation
RT2_8805.p1	FAD dependent oxidoreductase	Required for biosynthesis of secondary metabolites resulting in virulence
RT2_9375.p1	FAD-dependent oxygenase	Involved in cell wall biogenesis and melanization processes
RT2_3702.p1	F-box domain protein	Involved in control of the cell division cycle, glucose sensing, mitochondrial connectivity, stress response and in pathogenicity
RT2_10852.p2	Fungal hydrophobin	Hydrophobins mediate hyphal attachment to hydrophobic surfaces such as those of plants
RT2_14634.p1	Fungal specific transcription factor domain-containing protein	Function in various cellular process like growth, survival, stress response
RT2_618.p1	Galactose mutarotase-like	Involved in D-galactose utilization
RT2_3667.p1	Galactose oxidase	They catalyzes the oxidation of a range of primary alcohols to the corresponding aldehyde
RT2_4717.p1	GEgh16 protein	Required for appressorium formation
RT2_241.p1	Glycoprotein x	Involved in infection
RT2_1942.p1	Glycosyl hydrolase family 15	Degrades cellulase, hemicellulose and lignin found in plant cell wall
RT2_15512.p2	Glycosyl hydrolase family 28	Degrades cellulase, hemicellulose and lignin found in plant cell wall
RT2_618.p1	Glycosyl hydrolase family 31	Degrades cellulase, hemicellulose and lignin found in plant cell wall
RT2_5434.p1	Glycosyltransferase sugar-binding region containing DXD motif	Pathogenesis of plants by enabling hyphal growth
RT2_19314.p1	HET domain-containing protein	HET domain mediates programmed cell death
RT2_16981.p1	Hexose transporter	Transport glucose as well as plant cell wall derived sugars
RT2_10358.p1	Hydrophobin	Hydrophobins mediate hyphal attachment to hydrophobic surfaces such as those of plants
RT2_10252.p1	Idi-2	Function unknown or may be involved in programmed cell death
RT2_17444.p1	Ketoacyl-synthetase C-terminal extension	Involved in fatty acid synthesis pathway
RT2_8244.p1	L-amino-acid oxidase 2	Play a wide range of biological functions either in basal amino acid catabolism or in reactions related to generation of H2O2
RT2_10013.p1	Leucine rich repeat N-terminal domain	Required for cAMP signaling, hyphal growth and virulence
RT2_10136.p1	Lipocalin-like domain	Role in transportation of pheromones and small hydrophobic molecules such as steroids, bilins, retinoids and lipids
RT2_19572.p3	Lysine-specific metallo-endopeptidase (MEP)	Binds strongly to beta-1,3-glucan and chitin, major polysaccharides constituting the fungal cell wall
RT2_9596.p1	Lytic transglycolase	Role in cell morphology and virulence
RT2_4975.p1	Manganese lipoxygenase	Accelerates programmed spore germination
RT2_3955.p1	Melibiase	Responsible for virulence
RT2_6749.p1	MMC protein (Fragment)	Involved in Microcycle conidiation which is a survival mechanism for some fungi encountering unfavorable conditions, in which asexual spores germinate secondary spores directly without formation of mycelium.
RT2_16681.p1	Monooxygenase	Play diverse and pivotal roles in versatile metabolism and fungal adaptation to specific ecological niches
RT2_10314.p2	Nad-dependent 15-hydroxyprostaglandin dehydrogenase	An oxidoreductase
RT2_20272.p1	NADPH--cytochrome p450 reductase	Involved in redox signaling
RT2_8448.p2	Necrosis inducing protein	Role in infection
RT2_618.p1	N-terminal barrel of NtMGAM and CtMGAM, maltase-glucoamylase	Responsible for hydrolysis of starch into polymers resulting in degradation of plant cell wall
RT2_20121.p1	OST3 / OST6 family, transporter family	Tolerance to abiotic stresses
RT2_13845.p2	Oxidoreductase	Role in pathogenicity
RT2_4942.p1	Peptidase m14	Role in pathogenesis
RT2_1608.p1	Phenol hydroxylase, C-terminal dimerisation domain	Induce melanization of fungi and contribute to enhanced virulence and fungal resistance to diverse environments
RT2_11269.p2	Phosphoinositide phospholipase C, Ca2+-dependent	Play multiple cellular roles including growth, stress tolerance, sexual development, and virulence in fungi
RT2_13809.p1	Pollen proteins Ole e I like	Might play a role in germination
RT2_825.p1	Pro-kumamolisin	Members of this family are found in various subtilase propeptides
RT2_4018.p1	Proteasome A-type and B-type	Required for fungal pathogenicity
RT2_3209.p1	Putative glycosyl hydrolase family 3 N terminal domain-containing protein	Degrades cellulase, hemicellulose and lignin found in plant cell wall
RT2_11973.p1	Putative GTPase activating protein for Arf	Regulate membrane/protein trafficking, filamentous growth, cell wall integrity and virulence
RT2_4014.p1	Putative stress-responsive nuclear envelope protein	Role in maintaining cell viability during stationary phase induced by stress response
RT2_10571.p1	Related to glycine-rich RNA-binding protein	Regulates virulence, development and stress responses
RT2_4412.p1	Restculine oxidase	Has an oxidoreductase activity
RT2_7683.p2	Rhomboid family	Involved in hypoxia sensing, signalling and virulence
RT2_11292.p1	Sarcosine oxidase	Role in polarized growth and conidiation
RT2_3804.p1	Secretory lipase, putative	Potential virulence factors
RT2_15444.p1	Serum amyloid A protein	Role in host-fungus interaction during fungal infection
RT2_9393.p1	Sphingomyelin phosphodiesterase	Associated with some pathogenic mechanisms
RT2_18566.p1	Spindle poison sensitivity protein	This protein is associated with microtubule formation
RT2_4014.p1	Stress response protein	Important in fungal adaptation to a wide range of stress conditions
RT2_19796.p1	Transmembrane 9 superfamily member	Essential for cell adhesion and filamentous growth
RT2_9804.p1	Trypsin and protease inhibitor	Important in defense mechanism
RT2_6972.p1	Tyrosinase central domain protein	Involved in melanin production
RT2_7974.p1	Ubiquitin 3 binding protein But2 C-terminal domain	Required for fungal pathogenicity
RT2_156.p1	Udp-glucose:glycoprotein glucosyltransferase	Role in growth and development
RT2_5435.p1	Versicolorin b synthase	Involved in biosynthesis of aflatoxins
RT2_10806.p1	WD40 domain protein beta propeller	Regulates fungal cell differentiation
RT2_339.p1	WSC domain-containing protein	Responses to stress cues and metal ions
RT2_12327.p1	Xylosidase arabinofuranosidase	Involved in xylan degradation
RT2_15735.p1	Zinc-binding dehydrogenase	Role in fungal infection
