# Supplementary material for: Differential Physiological Prerequisites and Gene Expression Profiles of Conidial Anastomosis Tube and Germ Tube Formation in Colletotrichum gloeosporioides
Source: J Fungi (Basel). 2021 Jun 25;7(7):509. doi: 10.3390/jof7070509 (PMC8306183; doi:10.3390/jof7070509)
Supplement: Supplementary file 1 [file jof-07-00509-s001.zip › Supplementary data/Table S7.xlsx]

## Sheet: Sheet1
Table S7: Uniquely expressed effector candidate proteins during CAT fusion.
Transcript_ID	Gene names	Possible functions
RT3_12055_m.41570	ABC transporter transmembrane region	Involved in membrane transport
RT3_6147_m.31990	Acetyl-CoA acetyltransferase	Role against oxidative and cell wall stresses
RT3_12912_m.42432	Alkaline proteinase	Play an important role in fungal physiology and development
RT3_107_m.1859	Alpha-glucan	Role in virulence
RT3_5369_m.29859	Alpha-L-arabinofuranosidase B, catalytic	Involved in the degradation of arabinoxylan a major component of plant hemicellulose
RT3_2561_m.19389	Alpha-L-fucosidase	Play important roles in several biological processes like signal transduction
RT3_780_m.8486	alpha-L-rhamnosidase	Degradation of plant cell wall sugar L-rhamnose
RT3_4885_m.28425	Amine oxidase	Role in cell differentiation, growth and signalling
RT3_1558_m.13860	AMP-binding enzyme	It functions as a general fungal virulence factor in plant pathogenic ascomycetes
RT3_17141_m.45950	Ankyrin-3-like protein 3	Play key roles in activities such as cell motility, activation, proliferation, contact, and the maintenance of specialized membrane domains
RT3_6713_m.33305	Arginase family	Role in host–fungus interaction
RT3_870_m.9203	Aspartic endopeptidase	Role in cell-wall assembly, remodelling and cell wall integrity
RT3_16782_m.45667	Beta-ig-h3 fasciclin	Play roles in fungal development; also triggers signaling pathways mediating adhesion and migration of vascular smooth muscle cells
RT3_2825_m.20686	Blastomyces yeast-phase-specific protein	Unknown function
RT3_8169_m.36196	C6 transcription factor	Involved in meiosis, stress response, pleiotropic drug resistance
RT3_8826_m.37297	Calcineurin-like phosphoesterase	Involved in stress survival and fungal virulence
RT3_2348_m.18321	Calcium influx-promoting protein ehs1	Involved in maintaining cell wall integrity
RT3_13397_m.42919	Calcium-related spray protein	Specific role in calcium stress response
RT3_1847_m.15557	Catalase	Important for growth and the start of cell differentiation
RT3_1557_m.13846	Cellulosome enzyme	Degrades lignocellulose, cellulose and hemicellulose in plant cell wall
RT3_10144_m.39239	Chitin synthesis regulation, resistance to Congo red	Plays vital roles against stress, noxious chemicals and osmotic pressure changes
RT3_4302_m.26566	Chitinase-1	Hydrolytic enzymes that break down glycosidic bonds in chitin
RT3_7671_m.35279	Complex I intermediate-associated protein 30	Increases susceptibility to oxidative stress and phleomycin
RT3_20705_m.48270	Coronin	Role in the organization and dynamics of actin and F-actin remodeling
RT3_11624_m.41121	Cupin superfamily (DUF985)	Function is unknown
RT3_12971_m.42487	Cytochrome oxidase assembly protein	An integral protein of the inner mitochondrial membrane that is essential for cytochrome c oxidase assembly. Also have a role in the response to hydrogen peroxide exposure
RT3_100_m.1747	Cytochrome p450	Role in redox signaling
RT3_7169_m.34287	Dihydrodipicolinate synthetase	Role in fungal development, pathogenesis and stress responses
RT3_4085_m.25779	Dolichyl-diphosphooligosaccharide--protein glycosyltransferase subunit OST2	Role in protein modification
RT3_306_m.4196	Duf92 domain protein	Function is unknown
RT3_6853_m.33623	Endo-beta-1,6-glucanase	Role in cell wall softening
RT3_8524_m.36827	Enoyl-CoA hydratase/isomerase	Role in the biosynthesis of siderophore ferrichrome A which is contributing to pathogenicity
RT3_10427_m.39639	Extracellular serine-rich protein	Perform a variety of functions ranging from housekeeping: e.g. protein maturation, signal peptide cleavage, signal transduction, intracellular protein turnover, immune response, apoptosis, reproduction2 and cytochrome processing in mitochondria, to nutrient breakdown and acquisition
RT3_156_m.2486	FKBP-type peptidyl-prolyl cis-trans isomerase	Role in signaling. FKBP12s bind the immunosuppressive drug FK506 to inhibit the phosphatase calcineurin (CaN). CaN is required for virulence
RT3_13797_m.43265	Frequency clock protein	Regulates various aspects of the circadian clock in Neurospora crassa
RT3_9389_m.38176	Fructosyl amino acid	Conidia of the wild-type strain did not germinate on the medium containing Fru-Val and NaNO2 as the sole carbon and nitrogen sources, respectively
RT3_4379_m.26842	Fungal specific transcription factor domain	Essential regulators of gene expression in a cell, involved in meiosis, stress response, pleiotropic drug resistance etc.
RT3_16749_m.45643	Galactoside-binding lectin	Role in fruiting body development
RT3_3953_m.25310	Gamma-glutamyltranspeptidase	Role in the vacuolar transport and metabolism of glutathione
RT3_568_m.6708	Glucoamylase	Belongs to glycosyl hydrolase family, role in plant cell wall degradation
RT3_19701_m.47620	Glycoside hydrolase	Degrades cellulase, hemicellulose and lignin found in plant cell wall.
RT3_2582_m.19489	Glycosyl hydrolase family 3 N terminal domain-containing protein	Degrades cellulase, hemicellulose and lignin found in plant cell wall.
RT3_11645_m.41138	Glycosyl hydrolase family 45	Degrades cellulase, hemicellulose and lignin found in plant cell wall.
RT3_6645_m.33149	Glycosyl hydrolase, family 43	Degrades cellulase, hemicellulose and lignin found in plant cell wall.
RT3_2827_m.20695	Glycosyltransferase family 31	Degrades cellulase, hemicellulose and lignin found in plant cell wall.
RT3_861_m.9128	Gpi anchored cell wall	Role in cell wall biogenesis and integrity.
RT3_2987_m.21396	GPI biosynthesis protein family Pig-F	Involved in GPI anchor biosynthesis and therefore, required for Cell Wall Biogenesis and Normal Hyphal Growth
RT3_25_m.564	Hkr1p	HKR1 encodes a cell surface protein that regulates both cell wall beta-glucan synthesis and budding pattern in the yeast Saccharomyces cerevisiae or The signaling mucins Msb2 and Hkr1 differentially regulate the filamentation mitogen-activated protein kinase pathway
RT3_4431_m.27028	Hypersensitive response-inducing protein	Purification and Characterization of a Novel Hypersensitive Response-Inducing Elicitor from Magnaporthe oryzae that Triggers Defense Response in Rice
RT3_14213_m.43634	Immunoglobulin I-set domain-containing protein	Are found in several cell adhesion molecules. Ig-like domains are involved in a variety of functions, including cell-cell recognition, cell-surface receptors etc.
RT3_7054_m.34066	Inosine/uridine-preferring nucleoside hydrolase	Has hydrolase activity. that catalyses the hydrolysis of all of the commonly occuring purine and pyrimidine nucleosides into ribose and the associated base, but has a preference for inosine and uridine as substrates
RT3_18980_m.47151	KR domain-containing protein	Biosynthesis of lovastatin, an HMG-CoA reductase inhibitor produced by the fungus Aspergillus terreus. Xylan degradation
RT3_19664_m.47603	Kynurenine 3-monooxygenase	The Kynurenine 3-Monooxygenase Encoding Gene, BcKMO, Is Involved in the Growth, Development, and Pathogenicity of Botrytis cinerea
RT3_5356_m.29823	L-amino acid oxidase	Play a wide range of biological functions like basal amino acid catabolism and in reactions related to generation of H2O2. Plays role in oxidative stress.
RT3_4165_m.26064	L-ascorbate oxidase	Might be involved in plant pathogenesis, fungal development and signaling pathways under hypoxic condition
RT3_12332_m.41840	LipA and NB-ARC domain-containing protein	NB-ARC can fused to a LipA domain found in putative serine esterases. These NTP-binding proteins are often linked to various protein-binding modules such as WD40, Ankyrin or TPR at the C-terminus and a highly divergent nucleoside phosphorylase (Pfs) domain at their N-terminus. May function as key integrators of stress and nutrient availability signals
RT3_3056_m.21708	Long chronological lifespan protein 2	Probable component of the endoplasmic reticulum-associated degradation (ERAD) pathway
RT3_4434_m.27038	Malic enzyme	Role in fatty acid synthesis
RT3_5865_m.31259	MATE efflux family protein	Expression of OsMATE1 and OsMATE2 alters development, stress responses and pathogen susceptibility in Arabidopsis
RT3_2892_m.20978	Mid2 like cell wall stress sensor	Required for Stress-Induced Nuclear to Cytoplasmic Translocation of Cyclin C and Programmed Cell Death in Yeast or cell wall integrity signalling pathway
RT3_18063_m.46545	MIP family channel protein	Aquaporins (AQPs) and aquaglyceroporins (AQGPs) belong to the superfamily of Major Intrinsic Proteins (MIPs) and are involved in the transport of water and neutral solutes across the membranes or Fps1, a yeast member of the MIP family of channel proteins, is a facilitator for glycerol uptake and efflux and is inactive under osmotic stress
RT3_1783_m.15192	Mixed-linked glucanase	The mixed-linked β-1,3–1,4-glucan (β-glucan) is the predominant cell wall polysaccharide in the endosperm of cereals, such as oat, wheat, and barley
RT3_2110_m.17059	ML domain-containing protein	Domain involved in innate immunity and lipid metabolism
RT3_268_m.3768	NCS1 nucleoside transporter	NCS1 proteins are H+ or Na+ symporters responsible for the uptake of purines, pyrimidines or related metabolites
RT3_2176_m.17433	Nitric oxide synthase	Role of Nitric Oxide Synthase in the Light-Induced Development of Sporangiophores
RT3_8078_m.36041	N-terminal domain on NACHT_NTPase and P-loop NTPases	This is a family of fungal N-terminal domains that appear at the N-terminus of P-loop NTPases, NACHT-NTPases and Ankyrin or WD repeat proteins. The exact function is not known
RT3_15066_m.44317	Nucleoside diphosphate kinase	Regulation of spore and sclerotia development
RT3_1557_m.13846	O-Glycosyl hydrolase family 30	Role in plant cell wall degradation
RT3_704_m.7811	PAN domain	Essential for RasA-mediated morphogenetic signaling
RT3_12332_m.41840	Pathogen effector; putative necrosis-inducing factor	Virulence factor
RT3_6968_m.33865	Pectin lyase 2	Pectin lyase also known as pectolyase is a naturally occurring pectinase a type of enzyme that degrades pectin (found in plant cell wall).
RT3_5718_m.30849	Pectinesterase	Pectinesterase (PE) (EC 3.1.1.11) is a ubiquitous cell-wall-associated enzyme that presents several isoforms that facilitate plant cell wall modification and subsequent breakdown
RT3_6809_m.33525	Peptidase dimerisation domain	Role in pathogenesis
RT3_6809_m.33525	Peptidase family M20/M25/M40	Role in pathogenesis
RT3_156_m.2486	Peptidylprolyl isomerase	The ppci1 gene plays important roles in A. flavus growth, conidiation, and sclerotia formation
RT3_455_m.5677	Phosphorylase superfamily	Affect a wide variety of biological processes, including morphology and virulence
RT3_11518_m.41005	Platelet-activating factor acetylhydrolase	PAF is used to transmit signals between neighboring cells and acts as a hormone, cytokines, and other signaling molecules or A close homolog of LIS1, the product of the Aspergillus NudF gene, has been shown to control the migration of nuclei in the fungus
RT3_18656_m.46944	Polygalacturonase 3	Polygalacturonase (PG) is the first cell wall degrading enzyme synthesized by phytopathogenic fungi
RT3_18612_m.46914	PQ loop repeat	PQ-loop proteins might function as cargo receptors in vesicle transport
RT3_11944_m.41457	Probable lipid transfer	The members of this family are probably involved in lipid transfer
RT3_21269_m.48652	Protein kinase domain	Role in a multitude of cellular processes, including division, proliferation, apoptosis, and differentiation, cell wall integrity
RT3_21269_m.48652	Protein serine/threonine kinase	Has many roles in cellular function like regulation of signaling pathways
RT3_3541_m.23752	Protein YOP1	Involved in membrane/vesicle trafficking
RT3_543_m.6478	Proteolipid membrane potential modulator	Pmp3 is an evolutionarily conserved proteolipid in the plasma membrane which, in S. pombe, is transcriptionally regulated by the Spc1 stress MAPK (mitogen-activated protein kinases) pathway
RT3_571_m.6736	Pyridoxamine 5'-phosphate oxidase	Role in oxidative stress
RT3_7114_m.34184	Ribonuclease T2 family protein	Tomato T2 ribonuclease LE is involved in the response to pathogens
RT3_10423_m.39633	RNA-binding domain-containing protein	RBPs play key roles in post-transcriptional processes in all eukaryotes, such as splicing regulation, mRNA transport and modulation of mRNA translation and decay
RT3_13063_m.42567	RTA1 like protein	Expression is induced under both low-heme and low-oxygen conditions; member of the fungal lipid-translocating exporter (LTE) family of protein and RTA1 gene involved in 7-aminocholesterol resistance
RT3_187_m.2871	Signal peptidase subunit 3	SPC3 is required for signal peptidase activity and is essential for viability
RT3_2326_m.18214	SOCE-associated regulatory factor of calcium homoeostasis	Negative regulator of intracellular calcium signaling and Calcium Transport play a role in Growth, Virulence, and Stress Resistance
RT3_9184_m.37861	Sodium/hydrogen exchanger family protein	Is a membrane transport protein involved in signaling
RT3_15296_m.44520	Spherulation-specific family 4	Associated with formation of spherules or spores under starvation conditions
RT3_2348_m.18321	Stretch-activated Ca2+-permeable channel component	MID1 is a yeast Saccharomyces cerevisiae gene encoding a plasma membrane protein required for Ca2+ influx induced by the mating pheromone, alpha-factor
RT3_2386_m.18522	SWIM zinc finger	Is a zinc finger protein
RT3_938_m.9738	Transient receptor potential ion channel	Exhibiting activation by hyperosmolarity, temperature increase, cytosolic Ca2+ elevation, membrane potential, and H2O2 application
RT3_18634_m.46933	Ulp1 protease family protein	Protease that catalyzes two essential functions in the SUMO pathway: processing of full-length SMT3 to its mature form and deconjugation of SMT3 from targeted proteins. Has an essential role in the G2/M phase of the cell cycle
RT3_1_m.4	WD40 domain-containing protein	A WD40 Repeat Protein Regulates Fungal Cell Differentiation
RT3_3897_m.25109	Wlm domain-containing protein (Fragment)	A zinc ion binding protein (T9754) containing a WLM (WSS1-like metalloprotease) domain was over-expressed in MFRC (FC = 10.8–21.4); it is related to the DNA damage response proteins WSS1 involved in sister chromatid separation and segregation
RT3_10404_m.39608	WSC domain-containing protein	Responses to stress cues and metal ions
