# Supplementary material for: Differential Physiological Prerequisites and Gene Expression Profiles of Conidial Anastomosis Tube and Germ Tube Formation in Colletotrichum gloeosporioides
Source: J Fungi (Basel). 2021 Jun 25;7(7):509. doi: 10.3390/jof7070509 (PMC8306183; doi:10.3390/jof7070509)
Supplement: Supplementary file 1 [file jof-07-00509-s001.zip › Supplementary data/Table S8.xlsx]

## Sheet: Sheet1
Name of gene
RT1AL
RT1CBF
RT1GLYCO
RT1MFS1
RT1PPG
RT2CBM
RT2HRI
RT2PECT1
RT2FGGY
RT3FD
RT3MFS
RT3SM
RT3ZN
RT3DUF
RT3DLPA
RT2CBM
RT2HRI
RT2PECT1
RT2FGGY
RT1DTP
RT1FEB
RT1HET
RT1LARA
RT1LARA
RT1SET9
RT1SET9
RT2MP
RT2MP
RT2PDA
RT1RTA
RT3BAX
RT3SRD
RT3SRD
RT1GLYCO
RT1MFS1
RT2FFGY
RT1MFS1
RT1CBF
RT1STE
RT1PPF
RT3SM
RT3ZN
RT3DUF
RT3SHE

## Sheet: Sheet2
Table S8: List of primers used in the study for real time qRT-PCR.
Unigene_ID	Primer name	Primer sequences	Tm (˚C)
β-tubulin gene	Btubulin1F	TCCCGAACAATGTGCAGACA	59
	Btubulin1R	AGAACGCCTTTCTGCGAAAC	58
RT1_3180	RT1GLYCOF	GGTAAACGTCGGAGTCGGTA	60
	RT1GLYCOR	GAGTCCATCGTCCTCCTGAA	60
RT2_4748	RT1MFS1F	AGACCCATGAGGATGGTCTG	60
	RT1MFS1R	CTCGATGTCCTCAACAAGCA	60
RT1_4882	RT1CBFF	TCTCCTGAAGCTGTGAAGCA	60
	RT1CBFR	AATTCCCCCATTCACCTTTC	60
RT1_48003	RT1STEF	CATCATGTTGGCCAGCTACC	61
	RT1STER	AGGAGGCGTAGATCTGCTTG	60
RT1_47185	RT1PPGF	GGAATCACCCAGGTTACGAA	60
	RT1PPGR	ATTGCTGTGTGTTTGGATGC	60
RT1_12359	RT1ALF	TGCAGAAGTCGTAGGCAATG	60
	RT1ALR	GAACAACCTGCAGAGCATCA	60
RT3_2628	RT1DTPF	ACGGTTGACCGGTATGAGAG	60
	RT1DTPR	GCCCCAGTGAATGAAGTGTT	60
RT3_7259	RT1RTAF	TTACCGTCGGTGGCTTATTC	60
	RT1RTAR	ATGTTCGGCCTTGACAGTTC	60
RT3_2068	RT1FEBF	TGCTTCTGGCCGTAGAAGTT	60
	RT1FEBR	GGTCTCAGAGGGGAATGTCA	60
RT1_45519	RT1SET9F	GCCTCCTACGACGACTTTCT	60
	RT1SET9R	GGGGATTGTGGTCCAGTAAA	60
RT1_1703	RT1LARAF	CCACATGGAGGCCATCTACT	60
	RT1LARAR	GTAGTGAAGCGGGTGGTGAT	60
RT1_3153	RT1HETF	TGATCACTAGGCAGCAGTGG	60
	RT1HETR	CACATCGAGAGTGCTTGGAA	60
RT2_5451	RT2PECT1F	CGACGAGGTAGTCCTTGAGC	60
	RT2PECT1R	GGCCTACTCCAACAGCTTCA	60
RT2_6816	RT2CBMF	GGTGTTTGTTGGGTGAGGTT	60
	RT2CBMR	TCCTCATCCGGTTCTTCATC	60
RT2_11038	RT2FGGYF	GCGTTGATCTTCTCCGTCTC	60
	RT2FGGYR	CTGCCAAGATCAAGGGAATC	60
RT2_9885	RT2HRIF	TTTACAGCCCTGGACTGAGC	60
	RT2HRIR	ACCTCGAGTAAGCGGTTTGA	60
RT2_3495	RT2PDAF	AAGACGACTCCACGGGTATG	60
	RT2PDAR	GGTGGACGGAAGTAGTTGGA	60
RT2_7978	RT2MPF	CTGAGGAGGCCTACAACTGC	60
	RT2MPR	GGTGTCCCAGTAGGAGTGGA	60
RT2_20649	RT3MFSF	AGAGCCGATGCAGACAGAAT	60
	RT3MFSR	ATGGCTTTCGAACAATTTGG	60
RT3_7864	RT3SMF	AACATCTCCGCAAACCAATC	60
	RT3SMR	TGGAGGATGAGGAGGAGAGA	60
RT3_14378	RT3FDF	GTTTCGAAGTCAGCCCAGAA	60
	RT3FDR	CTCGCCTGCAGAGAGCTAGT	60
RT1_35493	RT3ZNF	CAACCGTTGGTTTGGGATAC	60
	RT3ZNR	ATGAAGATCCTGCCAGTCGT	60
RT1_43231	RT3DUFF	CCGATGTAGACGGTGTTTCC	60
	RT3DUFR	ATCTCCATCTGGGGCTCTTT	60
RT1_51163	RT3SHEF	TTGGCGAGAGCGACACAG	62
	RT3SHER	ACGAAGGTTGGTGTCATTGTG	60
RT1_50197	RT3DLPAF	TGACGTCAACATCCGACATC	60
	RT3DLPAR	CCTCTAGGAAGCCTCCGTCA	60
RT3_54854	RT3BAXF	GGGATGTAGCTGCGTATCGT	60
	RT3BAXR	CTGAGCTTCGGCACCATGTA	60
RT1_23825	RT3SRDF	ATTGGCCTTCTCACACAACC	60
	RT3SRDR	CCGTCCTGGGTGTTATTTGT	60
